# Supplementary material for: NIR-Responsive Gold-Decorated Phase-Change Nanodroplets for Photothermal-Triggered Pulsatile Doxorubicin Release and Enhanced Combined Photothermal-Chemotherapy in Triple-Negative Breast Cancer
Source: Pharmaceutics. 2026 Jun 30;18(7):816. doi: 10.3390/pharmaceutics18070816 (PMC13415136; doi:10.3390/pharmaceutics18070816)
Supplement: Supplementary file 1 [file pharmaceutics-18-00816-s001.zip]

Archive with 1 entries (1 files):
- pharmaceutics-4385194-supplementary.pdf
